# Supplementary material for: 2,2′-(p-Phenyl­enedithio)diacetic acid
Source: Acta Crystallogr Sect E Struct Rep Online. 2009 May 7;65(Pt 6):o1206. doi: 10.1107/S1600536809015967 (PMC2969528; doi:10.1107/S1600536809015967)
Supplement: Supplementary file 2 [file e-65-o1206-Isup2.hkl]

# 
# h,k,l, Fc-squared, Fo-squared, sigma(Fo-squared) and status flag 
# 
data_I
_shelx_title ' d in P-1' 
_shelx_refln_list_code          4 
_shelx_F_calc_maximum       80.38 
_exptl_crystal_F_000       134.00 
_reflns_d_resolution_high  0.7663 
 
loop_ 
 _symmetry_equiv_pos_as_xyz 
 'x, y, z' 
 '-x, -y, -z' 
 
_cell_length_a     5.5633 
_cell_length_b     6.9311 
_cell_length_c     7.6173 
_cell_angle_alpha  79.809 
_cell_angle_beta   70.738 
_cell_angle_gamma  76.112 
 
_shelx_F_squared_multiplier     1.000 
 
loop_ 
 _refln_index_h 
 _refln_index_k 
 _refln_index_l 
 _refln_F_squared_calc 
 _refln_F_squared_meas 
 _refln_F_squared_sigma 
 _refln_observed_status 
   1   0   0     2169.42     2042.49     22.45 o 
   2   0   0      819.02      857.46      5.53 o 
   3   0   0      465.64      505.10      3.24 o 
   4   0   0       45.63       49.27      0.60 o 
   5   0   0        0.09        0.09      0.09 o 
   6   0   0       14.00       13.58      1.12 o 
  -6   1   0       31.46       31.97      0.97 o 
  -5   1   0       37.38       35.93      0.61 o 
  -4   1   0       10.90       13.82      0.28 o 
  -3   1   0      188.63      181.61      1.45 o 
  -2   1   0        9.26       13.60      0.18 o 
  -1   1   0      984.99      954.60      6.49 o 
   0   1   0       41.59       40.20      0.51 o 
   1   1   0       52.68       51.86      0.47 o 
   2   1   0        0.08        0.14      0.02 o 
   3   1   0      203.76      199.32      1.36 o 
   4   1   0      341.49      334.48      2.55 o 
   5   1   0       10.49       10.85      0.38 o 
   6   1   0       44.26       44.88      1.24 o 
  -6   2   0       23.97       25.86      0.87 o 
  -5   2   0       23.46       23.73      0.54 o 
  -4   2   0      237.05      219.23      2.25 o 
  -3   2   0       65.37       56.85      0.65 o 
  -2   2   0      120.98      125.33      1.04 o 
  -1   2   0      133.63      151.76      1.19 o 
   0   2   0        3.73        4.28      0.08 o 
   1   2   0      119.47      130.13      1.03 o 
   2   2   0     1292.38     1379.84      8.38 o 
   3   2   0      585.77      644.37      3.90 o 
   4   2   0       71.82       72.38      0.80 o 
   5   2   0      320.00      320.13      3.92 o 
   6   2   0       37.82       38.35      1.15 o 
  -5   3   0       53.74       53.79      1.06 o 
  -4   3   0      142.11      140.48      1.41 o 
  -3   3   0       92.72       90.77      0.95 o 
  -2   3   0        1.13        0.83      0.07 o 
  -1   3   0      478.19      484.64      3.96 o 
   0   3   0     1611.92     1692.00     12.38 o 
   1   3   0       14.02       17.82      0.19 o 
   2   3   0      521.69      532.62      3.23 o 
   3   3   0       54.00       47.03      0.44 o 
   4   3   0       39.06       43.01      0.62 o 
   5   3   0       45.57       44.83      0.68 o 
   6   3   0       32.19       36.38      1.12 o 
  -5   4   0       28.89       28.90      0.72 o 
  -4   4   0       56.49       57.55      0.81 o 
  -3   4   0        0.59        0.50      0.08 o 
  -2   4   0      175.60      171.09      1.58 o 
  -1   4   0      409.67      406.19      4.09 o 
   0   4   0        6.16        5.77      0.14 o 
   1   4   0      129.51      138.49      1.04 o 
   2   4   0       11.39       12.24      0.22 o 
   3   4   0        2.08        3.26      0.13 o 
   4   4   0        0.21        0.90      0.13 o 
   5   4   0        2.01        3.07      0.31 o 
   6   4   0        0.01        0.05      0.17 o 
  -4   5   0        9.51        8.78      0.37 o 
  -3   5   0       11.13       11.64      0.30 o 
  -2   5   0      157.59      155.04      1.49 o 
  -1   5   0      100.17       99.11      1.00 o 
   0   5   0       28.15       25.37      0.33 o 
   1   5   0      236.96      233.75      2.07 o 
   2   5   0      278.18      280.72      2.77 o 
   3   5   0       42.99       45.02      0.78 o 
   4   5   0       63.19       63.40      1.15 o 
   5   5   0       89.18       84.64      1.88 o 
   6   5   0        0.03        0.41      0.21 o 
  -4   6   0       26.36       25.38      0.64 o 
  -3   6   0       25.62       24.98      0.48 o 
  -2   6   0      134.65      131.50      1.34 o 
  -1   6   0       24.64       24.19      0.40 o 
   0   6   0       17.85       16.48      0.31 o 
   1   6   0       95.20       93.37      1.14 o 
   2   6   0       52.77       49.63      0.70 o 
   3   6   0        6.47        6.88      0.24 o 
   4   6   0       43.04       42.12      0.91 o 
   5   6   0        7.03        6.01      0.45 o 
  -3   7   0       18.14       16.85      0.48 o 
  -2   7   0       11.46       11.68      0.34 o 
  -1   7   0        2.33        2.42      0.18 o 
   0   7   0        9.44        9.92      0.31 o 
   1   7   0       55.44       55.02      0.86 o 
   2   7   0        5.00        5.35      0.28 o 
   3   7   0       34.87       35.86      0.83 o 
   4   7   0       32.68       33.07      1.01 o 
   5   7   0        0.37        0.64      0.23 o 
  -1   8   0        2.37        2.09      0.18 o 
   0   8   0       91.39       84.47      1.21 o 
   1   8   0       48.81       46.53      0.81 o 
   2   8   0        7.01        6.17      0.60 o 
   3   8   0       30.24       29.67      0.93 o 
   4   8   0        6.03        5.34      0.43 o 
  -3  -8   1        2.95        2.46      0.34 o 
  -2  -8   1      118.26      128.93      2.67 o 
  -1  -8   1       89.58       93.14      2.04 o 
   0  -8   1        0.01        0.04      0.17 o 
   1  -8   1       23.51       23.79      0.81 o 
  -4  -7   1       79.00       83.19      1.95 o 
  -3  -7   1        2.38        1.77      0.28 o 
  -2  -7   1       70.69       69.92      1.64 o 
  -1  -7   1       35.67       35.66      0.83 o 
   0  -7   1        0.03        0.06      0.09 o 
   1  -7   1       82.52       87.23      1.51 o 
   2  -7   1      173.46      191.50      2.82 o 
   3  -7   1       26.72       29.59      0.91 o 
  -5  -6   1       30.89       35.46      1.14 o 
  -4  -6   1        6.24        6.36      0.46 o 
  -3  -6   1       20.07       19.80      0.67 o 
  -2  -6   1        9.33        9.38      0.62 o 
  -1  -6   1       37.86       36.23      0.58 o 
   0  -6   1        7.59        4.05      0.19 o 
   1  -6   1       47.79       53.15      0.76 o 
   2  -6   1        9.43        9.04      0.28 o 
   3  -6   1       31.05       32.50      0.68 o 
   4  -6   1       33.45       34.28      1.02 o 
  -5  -5   1       50.46       48.21      0.95 o 
  -4  -5   1       32.50       28.52      0.90 o 
  -3  -5   1       87.98       83.04      1.40 o 
  -2  -5   1      686.28      671.57      6.24 o 
  -1  -5   1      121.13      115.96      1.29 o 
   0  -5   1      248.91      251.89      2.21 o 
   1  -5   1      138.12      137.32      1.37 o 
   2  -5   1       27.70       27.85      0.44 o 
   3  -5   1       69.28       72.59      0.96 o 
   4  -5   1       19.11       19.57      0.71 o 
  -6  -4   1        9.42        8.89      0.56 o 
  -5  -4   1       47.07       47.50      0.91 o 
  -4  -4   1        0.08       -0.01      0.09 o 
  -3  -4   1      264.86      258.59      2.77 o 
  -2  -4   1      260.62      265.16      2.25 o 
  -1  -4   1        5.57        5.77      0.14 o 
   0  -4   1        0.44        0.10      0.04 o 
   1  -4   1       82.69       78.33      0.81 o 
   2  -4   1      289.96      280.39      2.46 o 
   3  -4   1       30.76       32.62      0.49 o 
   4  -4   1       40.55       40.35      0.76 o 
   5  -4   1        5.11        6.00      0.43 o 
  -6  -3   1       33.12       33.16      1.05 o 
  -5  -3   1        7.71        8.35      0.46 o 
  -4  -3   1       57.15       53.79      1.15 o 
  -3  -3   1       32.62       28.62      0.33 o 
  -2  -3   1       51.40       63.48      0.52 o 
  -1  -3   1       57.36       52.52      0.49 o 
   0  -3   1      273.49      290.87      2.02 o 
   1  -3   1      288.97      298.88      2.31 o 
   2  -3   1       43.19       42.17      0.45 o 
   3  -3   1      265.93      262.97      2.34 o 
   4  -3   1        3.51        4.33      0.21 o 
   5  -3   1       42.89       38.30      0.88 o 
  -6  -2   1       19.84       19.94      0.77 o 
  -5  -2   1        0.30        0.16      0.23 o 
  -4  -2   1       19.86       18.25      0.29 o 
  -3  -2   1       67.67       68.47      0.56 o 
  -2  -2   1      171.16      198.07      1.27 o 
  -1  -2   1       57.19       55.28      0.49 o 
   0  -2   1     1190.47     1139.16      7.53 o 
   1  -2   1      127.77      126.45      0.88 o 
   2  -2   1      441.67      465.04      2.99 o 
   3  -2   1      319.19      332.94      2.75 o 
   4  -2   1       28.83       27.50      0.43 o 
   5  -2   1        0.30        0.53      0.14 o 
   6  -2   1       13.87       14.60      0.65 o 
  -6  -1   1       30.18       28.85      0.94 o 
  -5  -1   1        0.29        0.25      0.09 o 
  -4  -1   1       54.97       53.68      0.64 o 
  -3  -1   1      205.05      207.08      1.47 o 
  -2  -1   1       37.18       41.78      0.32 o 
  -1  -1   1      197.97      202.22      1.34 o 
   0  -1   1        1.76        1.06      0.07 o 
   1  -1   1      192.66      190.23      2.05 o 
   2  -1   1        0.14        0.30      0.04 o 
   3  -1   1       12.05       18.99      0.26 o 
   4  -1   1        0.00       -0.03      0.04 o 
   5  -1   1       23.48       21.22      0.49 o 
   6  -1   1       23.11       19.75      0.77 o 
  -6   0   1        0.06        0.08      0.12 o 
  -5   0   1        1.54        1.80      0.16 o 
  -4   0   1       26.57       27.18      0.41 o 
  -3   0   1        2.46        2.69      0.16 o 
  -2   0   1      192.86      205.41      1.72 o 
  -1   0   1       63.11       78.03      0.66 o 
   0   0   1        3.37        4.44      0.06 o 
   1   0   1       10.97       12.82      0.14 o 
   2   0   1      206.31      223.10      1.51 o 
   3   0   1      102.49      104.39      0.80 o 
   4   0   1       84.44       83.22      0.78 o 
   5   0   1      185.01      185.98      2.21 o 
   6   0   1        4.50        4.32      0.50 o 
  -6   1   1        6.09        6.18      0.29 o 
  -5   1   1       61.42       60.72      0.95 o 
  -4   1   1      213.15      208.78      1.91 o 
  -3   1   1        0.81        0.76      0.07 o 
  -2   1   1      227.74      234.34      1.98 o 
  -1   1   1      196.99      207.27      1.46 o 
   0   1   1        0.03       -0.02      0.02 o 
   1   1   1      155.56      171.59      1.27 o 
   2   1   1      267.06      290.14      1.81 o 
   3   1   1       17.77       18.16      0.25 o 
   4   1   1       59.17       60.77      0.59 o 
   5   1   1       10.37       10.80      1.37 o 
   6   1   1        0.22        0.14      0.15 o 
   7   1   1        0.71        0.84      0.27 o 
  -6   2   1        2.57        3.34      0.22 o 
  -5   2   1       31.79       30.60      0.55 o 
  -4   2   1        5.78        5.03      0.18 o 
  -3   2   1        0.15        0.35      0.06 o 
  -2   2   1       13.41       19.97      0.28 o 
  -1   2   1       37.40       28.93      0.27 o 
   0   2   1       88.95       90.16      0.65 o 
   1   2   1       40.96       37.58      0.33 o 
   2   2   1       16.05       13.90      0.19 o 
   3   2   1      127.85      135.16      0.85 o 
   4   2   1       89.34       91.14      0.89 o 
   5   2   1       12.00       11.65      0.36 o 
   6   2   1        5.41        5.05      0.32 o 
   7   2   1       24.41       25.18      0.96 o 
  -5   3   1        4.04        5.19      0.25 o 
  -4   3   1       10.23        8.66      0.25 o 
  -3   3   1      100.05       97.40      0.99 o 
  -2   3   1      393.53      407.90      3.39 o 
  -1   3   1       54.93       59.10      0.54 o 
   0   3   1      527.83      534.10      3.70 o 
   1   3   1      496.08      491.50      3.43 o 
   2   3   1       20.56       26.98      0.25 o 
   3   3   1      142.20      148.79      1.20 o 
   4   3   1       47.03       45.55      0.54 o 
   5   3   1        1.59        1.57      0.22 o 
   6   3   1       15.56       14.09      0.61 o 
  -5   4   1        8.76        7.35      0.61 o 
  -4   4   1       14.34       12.03      0.30 o 
  -3   4   1       60.17       59.58      0.70 o 
  -2   4   1      162.91      156.79      1.34 o 
  -1   4   1        9.60        9.72      0.18 o 
   0   4   1      257.55      264.81      2.07 o 
   1   4   1      142.63      142.58      1.16 o 
   2   4   1       55.56       55.36      0.57 o 
   3   4   1        0.07        0.31      0.06 o 
   4   4   1       64.00       61.09      0.78 o 
   5   4   1        5.51        4.64      0.34 o 
   6   4   1       20.85       19.64      0.74 o 
  -4   5   1       23.66       25.56      0.50 o 
  -3   5   1        9.32        9.58      0.24 o 
  -2   5   1      113.32      111.89      1.03 o 
  -1   5   1      190.24      186.98      1.56 o 
   0   5   1       16.86       15.33      0.23 o 
   1   5   1        0.27        0.24      0.05 o 
   2   5   1       46.06       45.87      0.60 o 
   3   5   1      228.19      221.21      2.21 o 
   4   5   1       53.74       49.86      0.81 o 
   5   5   1       14.12       14.80      0.61 o 
   6   5   1       19.57       19.37      0.75 o 
  -3   6   1       16.63       17.01      0.36 o 
  -2   6   1       36.22       37.67      0.61 o 
  -1   6   1        0.45        0.40      0.07 o 
   0   6   1      144.65      144.63      1.37 o 
   1   6   1       16.95       18.10      0.34 o 
   2   6   1      274.85      271.90      2.69 o 
   3   6   1      280.01      272.84      2.72 o 
   4   6   1        1.94        1.53      0.14 o 
   5   6   1       37.88       34.70      1.03 o 
   6   6   1       28.87       27.45      0.95 o 
  -2   7   1        2.82        2.77      0.31 o 
  -1   7   1       32.52       30.38      0.78 o 
   0   7   1        8.54        9.80      0.27 o 
   1   7   1       28.18       24.67      0.47 o 
   2   7   1        6.36        5.80      0.29 o 
   3   7   1       15.66       15.34      0.39 o 
   4   7   1        9.94        9.53      0.39 o 
   5   7   1        9.50        9.41      0.51 o 
  -1   8   1       91.81       98.04      4.03 o 
   0   8   1       12.11       11.95      0.76 o 
   1   8   1        3.64        3.83      0.19 o 
   2   8   1       23.43       23.84      0.50 o 
   3   8   1       21.32       22.06      0.50 o 
   4   8   1        5.76        6.77      0.36 o 
   2   9   1       72.78       79.29      2.46 o 
  -2  -8   2        7.18        7.08      0.52 o 
  -1  -8   2        2.21        3.00      0.37 o 
   0  -8   2        8.52        8.33      0.53 o 
   1  -8   2       28.96       29.01      1.00 o 
  -4  -7   2        2.75        2.41      0.37 o 
  -3  -7   2       23.70       23.29      0.88 o 
  -2  -7   2       41.67       40.39      1.19 o 
  -1  -7   2        5.56        6.78      0.47 o 
   0  -7   2      161.74      149.42      2.97 o 
   1  -7   2       61.37       55.14      1.44 o 
   2  -7   2       10.22        9.13      0.51 o 
  -4  -6   2       17.15       20.25      0.82 o 
  -3  -6   2      104.11      103.52      2.22 o 
  -2  -6   2       15.50       14.07      0.48 o 
  -1  -6   2       64.62       61.55      0.97 o 
   0  -6   2       65.67       61.69      1.69 o 
   1  -6   2        0.26        0.45      0.15 o 
   2  -6   2        8.63        8.74      0.38 o 
   3  -6   2       24.86       24.86      0.93 o 
   4  -6   2       17.82       15.39      0.69 o 
  -5  -5   2        3.99        4.22      0.42 o 
  -4  -5   2       34.38       33.04      0.73 o 
  -3  -5   2       31.30       30.03      0.66 o 
  -2  -5   2       12.95       12.53      0.76 o 
  -1  -5   2      100.33       98.25      1.22 o 
   0  -5   2       56.06       50.99      0.75 o 
   1  -5   2        0.96        0.25      0.07 o 
   2  -5   2       86.44       85.43      1.07 o 
   3  -5   2      134.64      132.81      2.07 o 
   4  -5   2        0.00        0.11      0.17 o 
  -5  -4   2       27.87       24.90      0.88 o 
  -4  -4   2      173.31      164.84      3.16 o 
  -3  -4   2       10.18       11.01      0.51 o 
  -2  -4   2      227.12      228.26      2.01 o 
  -1  -4   2      508.99      512.85      3.33 o 
   0  -4   2      223.72      222.38      1.90 o 
   1  -4   2       16.14       18.09      0.27 o 
   2  -4   2      292.95      291.91      2.29 o 
   3  -4   2       89.44       86.41      1.23 o 
   4  -4   2        2.17        1.76      0.22 o 
   5  -4   2       19.85       19.87      0.79 o 
  -6  -3   2        5.98        8.05      0.51 o 
  -5  -3   2        2.18        2.62      0.31 o 
  -4  -3   2        1.31        3.77      0.32 o 
  -3  -3   2        1.44        4.14      0.16 o 
  -2  -3   2        0.03        0.04      0.04 o 
  -1  -3   2       72.44       80.14      0.67 o 
   0  -3   2       58.49       61.03      0.50 o 
   1  -3   2      159.89      166.07      1.27 o 
   2  -3   2      362.41      365.72      2.59 o 
   3  -3   2       55.93       56.07      0.68 o 
   4  -3   2       11.88       12.92      0.38 o 
   5  -3   2       55.16       53.59      1.11 o 
   6  -3   2       12.31       13.81      0.68 o 
  -6  -2   2       24.52       25.71      0.89 o 
  -5  -2   2       52.52       56.48      1.39 o 
  -4  -2   2       57.70       58.92      0.73 o 
  -3  -2   2        1.05        2.08      0.11 o 
  -2  -2   2      312.13      299.65      2.52 o 
  -1  -2   2      280.40      289.96      2.01 o 
   0  -2   2      680.60      749.37      4.99 o 
   1  -2   2     1581.10     1645.76     10.26 o 
   2  -2   2       99.00      103.09      0.77 o 
   3  -2   2       47.47       45.85      0.50 o 
   4  -2   2      162.62      162.56      1.98 o 
   5  -2   2      112.54      113.16      1.85 o 
   6  -2   2        9.08        8.52      0.53 o 
  -6  -1   2        1.10        1.26      0.24 o 
  -5  -1   2      134.46      133.33      2.99 o 
  -4  -1   2      301.68      306.15      2.68 o 
  -3  -1   2       20.35       21.88      0.37 o 
  -2  -1   2     1096.20     1151.53      7.91 o 
  -1  -1   2      747.35      811.23      6.40 o 
   0  -1   2       13.61       15.65      0.20 o 
   1  -1   2       37.57       39.19      0.41 o 
   2  -1   2      238.75      257.80      1.70 o 
   3  -1   2        6.31        7.93      0.16 o 
   4  -1   2      191.38      176.62      1.74 o 
   5  -1   2      126.57      124.47      1.36 o 
   6  -1   2        0.05        0.36      0.19 o 
  -6   0   2       32.10       34.96      1.00 o 
  -5   0   2       27.52       28.11      0.52 o 
  -4   0   2      107.05      107.14      1.10 o 
  -3   0   2      391.59      376.30      3.17 o 
  -2   0   2       59.83       54.79      0.57 o 
  -1   0   2        0.36        0.42      0.04 o 
   0   0   2       19.74       21.07      0.22 o 
   1   0   2      270.65      262.02      1.94 o 
   2   0   2      309.67      318.13      2.39 o 
   3   0   2       46.81       37.59      0.35 o 
   4   0   2       73.29       73.40      0.70 o 
   5   0   2        4.25        3.28      0.18 o 
   6   0   2       36.40       36.52      0.67 o 
  -5   1   2        2.06        1.83      0.15 o 
  -4   1   2        9.56        9.91      0.25 o 
  -3   1   2      104.44      108.94      0.93 o 
  -2   1   2      488.59      508.76      3.68 o 
  -1   1   2       39.51       37.06      0.31 o 
   0   1   2     4496.98     3940.11     52.11 o 
   1   1   2     6461.45     5832.27     50.02 o 
   2   1   2        8.35       12.51      0.15 o 
   3   1   2      573.75      602.90      3.83 o 
   4   1   2      162.48      171.39      1.38 o 
   5   1   2        8.65        9.07      0.63 o 
   6   1   2        4.76        4.59      0.36 o 
   7   1   2       13.08       11.81      0.61 o 
  -5   2   2       35.25       35.72      0.64 o 
  -4   2   2        5.25        4.16      0.15 o 
  -3   2   2       92.90       90.59      0.80 o 
  -2   2   2       77.73       64.50      0.52 o 
  -1   2   2      278.98      296.50      2.16 o 
   0   2   2      449.50      413.70      9.86 o 
   1   2   2       40.05       42.15      0.34 o 
   2   2   2        9.14        9.58      0.13 o 
   3   2   2       13.34       11.20      0.14 o 
   4   2   2      221.97      223.14      2.16 o 
   5   2   2      107.45      112.28      1.91 o 
   6   2   2        3.50        3.60      0.33 o 
   7   2   2       20.40       21.73      0.83 o 
  -5   3   2        4.49        4.87      0.20 o 
  -4   3   2       79.83       76.80      0.78 o 
  -3   3   2      160.03      143.25      1.18 o 
  -2   3   2        0.07        0.56      0.10 o 
  -1   3   2      113.08      111.88      1.48 o 
   0   3   2       11.87       10.28      0.14 o 
   1   3   2        4.58        5.40      0.08 o 
   2   3   2      192.20      199.04      1.68 o 
   3   3   2      600.42      635.25      5.75 o 
   4   3   2       57.05       56.75      0.71 o 
   5   3   2      146.58      153.32      2.21 o 
   6   3   2      120.87      118.06      2.36 o 
   7   3   2        2.69        2.69      0.34 o 
  -4   4   2       72.27       74.85      1.50 o 
  -3   4   2       74.95       74.41      1.39 o 
  -2   4   2       15.46       14.97      0.33 o 
  -1   4   2       42.12       40.82      0.66 o 
   0   4   2      478.93      481.69      4.16 o 
   1   4   2      267.66      281.82      2.24 o 
   2   4   2      111.34      103.68      1.18 o 
   3   4   2      137.73      131.54      1.36 o 
   4   4   2        3.58        4.72      0.17 o 
   5   4   2       33.44       34.63      0.56 o 
   6   4   2       18.27       19.18      0.71 o 
  -4   5   2       31.92       31.54      1.31 o 
  -3   5   2       31.91       31.70      0.69 o 
  -2   5   2       11.72       11.46      0.31 o 
  -1   5   2      238.45      235.73      2.20 o 
   0   5   2      145.32      140.57      1.48 o 
   1   5   2       30.43       30.27      0.46 o 
   2   5   2       57.16       55.40      0.65 o 
   3   5   2        0.03        0.06      0.05 o 
   4   5   2        0.33        0.47      0.10 o 
   5   5   2        0.11        0.22      0.08 o 
   6   5   2        1.05        1.55      0.26 o 
  -3   6   2        0.05        0.04      0.14 o 
  -2   6   2       35.88       35.92      0.72 o 
  -1   6   2       74.75       74.37      1.00 o 
   0   6   2        2.10        2.13      0.15 o 
   1   6   2       50.89       47.83      0.81 o 
   2   6   2      105.37      105.35      1.14 o 
   3   6   2       74.20       77.26      0.95 o 
   4   6   2        0.01       -0.07      0.07 o 
   5   6   2       45.08       44.59      0.92 o 
   6   6   2       12.87       10.96      0.55 o 
  -2   7   2       41.97       42.99      1.03 o 
  -1   7   2       54.65       55.24      1.16 o 
   0   7   2        0.64        0.47      0.14 o 
   1   7   2       33.75       33.00      1.09 o 
   2   7   2       58.26       59.03      0.77 o 
   3   7   2        2.19        2.08      0.17 o 
   4   7   2       23.73       22.97      0.51 o 
   5   7   2       13.44       13.20      0.46 o 
  -1   8   2        3.65        4.31      0.52 o 
   0   8   2        0.01        0.05      0.13 o 
   1   8   2       13.64       14.60      0.55 o 
   2   8   2       13.68       14.39      0.54 o 
   3   8   2        1.30        1.49      0.24 o 
   4   8   2       13.33       14.47      0.38 o 
   2   9   2        2.09        1.94      0.41 o 
  -3  -7   3        5.77        6.21      0.52 o 
  -2  -7   3       54.26       55.47      1.54 o 
  -1  -7   3      183.79      206.31      3.99 o 
   0  -7   3       33.36       36.26      1.15 o 
   1  -7   3       14.35       16.76      0.75 o 
   2  -7   3       38.33       37.30      1.19 o 
  -4  -6   3      106.56      110.58      2.49 o 
  -3  -6   3       35.39       36.68      1.16 o 
  -2  -6   3       41.91       41.71      0.86 o 
  -1  -6   3       90.32       92.98      1.25 o 
   0  -6   3       19.86       20.67      1.19 o 
   1  -6   3       20.57       19.37      0.76 o 
   2  -6   3      181.88      186.62      4.76 o 
   3  -6   3      124.04      128.36      2.71 o 
  -4  -5   3       21.72       23.90      0.88 o 
  -3  -5   3        4.25        4.31      0.37 o 
  -2  -5   3       21.40       23.11      0.43 o 
  -1  -5   3        0.38        0.38      0.09 o 
   0  -5   3       37.53       33.90      0.52 o 
   1  -5   3        6.38       11.60      0.29 o 
   2  -5   3       40.73       44.54      0.94 o 
   3  -5   3        2.91        3.01      0.27 o 
   4  -5   3       43.56       41.63      1.26 o 
  -5  -4   3       27.44       26.38      0.92 o 
  -4  -4   3       51.16       46.96      1.25 o 
  -3  -4   3        2.43        1.96      0.26 o 
  -2  -4   3      314.48      314.62      2.81 o 
  -1  -4   3      573.89      579.61      4.64 o 
   0  -4   3        5.81        6.81      0.17 o 
   1  -4   3      320.51      321.77      2.98 o 
   2  -4   3       14.58       14.39      0.38 o 
   3  -4   3       75.56       74.21      0.93 o 
   4  -4   3       53.93       54.92      1.13 o 
   5  -4   3        7.88        6.36      0.49 o 
  -5  -3   3       32.29       28.79      0.92 o 
  -4  -3   3       27.32       27.13      0.68 o 
  -3  -3   3       74.06       65.05      0.95 o 
  -2  -3   3      384.16      364.38      3.57 o 
  -1  -3   3       60.76       62.59      0.66 o 
   0  -3   3        7.32        6.92      0.21 o 
   1  -3   3        7.94        5.99      0.14 o 
   2  -3   3      131.41      124.25      1.54 o 
   3  -3   3      143.04      141.41      1.48 o 
   4  -3   3        0.45        0.45      0.09 o 
   5  -3   3       24.57       26.55      0.94 o 
   6  -3   3        1.00        0.77      0.25 o 
  -5  -2   3       35.32       32.87      0.95 o 
  -4  -2   3        2.12        1.81      0.13 o 
  -3  -2   3       76.40       76.06      0.83 o 
  -2  -2   3        0.02        0.22      0.05 o 
  -1  -2   3       59.19       64.38      0.60 o 
   0  -2   3       50.55       50.21      0.54 o 
   1  -2   3      281.71      298.08      1.97 o 
   2  -2   3       54.46       54.96      0.51 o 
   3  -2   3      153.78      154.37      1.35 o 
   4  -2   3      106.36      108.66      1.21 o 
   5  -2   3       11.16        9.50      0.32 o 
   6  -2   3       23.99       21.95      0.88 o 
  -5  -1   3        3.17        3.17      0.31 o 
  -4  -1   3        6.30        6.60      0.27 o 
  -3  -1   3       23.50       22.15      0.35 o 
  -2  -1   3       65.40       65.03      0.69 o 
  -1  -1   3       21.31       27.51      0.41 o 
   0  -1   3      422.74      414.98      3.74 o 
   1  -1   3      433.22      431.67      4.96 o 
   2  -1   3       79.00       88.30      0.73 o 
   3  -1   3      369.53      385.33      2.89 o 
   4  -1   3       64.60       67.54      0.68 o 
   5  -1   3        1.66        1.47      0.18 o 
   6  -1   3        1.19        1.54      0.17 o 
  -5   0   3       18.22       18.59      0.43 o 
  -4   0   3        4.91        4.66      0.25 o 
  -3   0   3      122.36      118.04      1.15 o 
  -2   0   3      150.64      146.59      1.32 o 
  -1   0   3       42.76       41.65      0.31 o 
   0   0   3      209.20      197.38      1.69 o 
   1   0   3       56.73       61.62      0.56 o 
   2   0   3       99.10       88.39      0.81 o 
   3   0   3        1.83        3.16      0.10 o 
   4   0   3        1.65        2.14      0.11 o 
   5   0   3        2.96        3.60      0.23 o 
   6   0   3       26.31       25.48      0.68 o 
   7   0   3        4.35        5.32      0.45 o 
  -5   1   3        0.38        0.35      0.10 o 
  -4   1   3        6.03        6.83      0.33 o 
  -3   1   3        9.92        9.92      0.20 o 
  -2   1   3       25.46       23.69      0.39 o 
  -1   1   3      115.68      111.40      0.99 o 
   0   1   3        0.45        0.45      0.05 o 
   1   1   3        7.74        7.64      0.13 o 
   2   1   3       37.05       32.92      0.31 o 
   3   1   3       97.70       98.47      0.91 o 
   4   1   3        0.24        0.38      0.08 o 
   5   1   3      114.70      111.96      1.44 o 
   6   1   3       43.91       42.36      1.12 o 
   7   1   3        3.69        3.76      0.37 o 
  -5   2   3        1.34        1.21      0.25 o 
  -4   2   3       89.04       88.32      2.08 o 
  -3   2   3       68.40       68.96      0.92 o 
  -2   2   3       21.87       20.72      0.69 o 
  -1   2   3      144.39      143.87      1.29 o 
   0   2   3       96.66       83.91      0.80 o 
   1   2   3       27.79       27.14      0.51 o 
   2   2   3      276.83      277.73      2.01 o 
   3   2   3       80.31       80.41      0.70 o 
   4   2   3       31.09       33.58      0.46 o 
   5   2   3       39.71       38.13      0.64 o 
   6   2   3        0.03       -0.11      0.11 o 
   7   2   3        1.32        1.18      0.26 o 
  -5   3   3        9.49       10.99      0.80 o 
  -4   3   3       15.77       15.63      0.48 o 
  -3   3   3        0.45        0.33      0.09 o 
  -2   3   3        0.65        0.65      0.08 o 
  -1   3   3        0.72        0.25      0.05 o 
   0   3   3       41.81       38.16      0.43 o 
   1   3   3        0.01        0.16      0.03 o 
   2   3   3       35.53       29.34      0.44 o 
   3   3   3        7.29        8.31      0.24 o 
   4   3   3       65.81       61.50      0.74 o 
   5   3   3       21.99       23.12      0.57 o 
   6   3   3        0.83        0.68      0.19 o 
   7   3   3        7.11        7.17      0.46 o 
  -4   4   3        0.16       -0.02      0.12 o 
  -3   4   3       25.68       25.45      0.58 o 
  -2   4   3      113.85      113.99      1.33 o 
  -1   4   3      135.06      136.40      1.59 o 
   0   4   3       14.90       13.13      0.22 o 
   1   4   3      256.41      261.26      2.16 o 
   2   4   3       48.64       43.25      0.65 o 
   3   4   3       40.80       44.14      0.53 o 
   4   4   3       60.85       57.49      0.72 o 
   5   4   3       11.01       10.84      0.28 o 
   6   4   3        4.28        3.92      0.32 o 
   7   4   3       16.89       17.45      0.71 o 
  -4   5   3        4.94        4.38      0.53 o 
  -3   5   3        0.50        0.47      0.14 o 
  -2   5   3       61.57       57.98      0.94 o 
  -1   5   3       17.50       17.59      0.37 o 
   0   5   3       49.45       50.04      0.60 o 
   1   5   3      116.71      115.83      1.27 o 
   2   5   3       54.00       52.78      0.80 o 
   3   5   3        5.49        5.65      0.22 o 
   4   5   3       15.60       15.42      0.30 o 
   5   5   3       17.80       17.28      0.52 o 
   6   5   3        1.73        1.40      0.41 o 
  -3   6   3       16.80       18.78      0.94 o 
  -2   6   3        2.00        1.44      0.17 o 
  -1   6   3       94.59       90.33      1.29 o 
   0   6   3       60.25       60.06      1.00 o 
   1   6   3        3.21        3.46      0.23 o 
   2   6   3        4.17        4.10      0.21 o 
   3   6   3       59.91       59.47      0.96 o 
   4   6   3       72.49       68.75      1.16 o 
   5   6   3        1.26        0.92      0.18 o 
   6   6   3        9.57        9.88      0.40 o 
  -2   7   3        6.77        6.20      0.56 o 
  -1   7   3        6.35        6.22      0.34 o 
   0   7   3       10.43       10.68      1.00 o 
   1   7   3       32.82       34.80      1.31 o 
   2   7   3       16.74       15.96      0.51 o 
   3   7   3      150.88      147.83      2.36 o 
   4   7   3       43.27       41.87      0.97 o 
   5   7   3        4.02        4.22      0.21 o 
  -1   8   3        2.03        2.13      0.40 o 
   0   8   3       17.20       18.12      0.87 o 
   1   8   3        0.47        0.31      0.14 o 
   2   8   3       15.05       14.00      0.51 o 
   3   8   3        0.02        0.10      0.12 o 
   4   8   3        8.91        7.61      1.30 o 
  -2  -7   4       11.37       10.39      0.61 o 
  -1  -7   4        6.26        5.40      0.34 o 
   0  -7   4        0.01        0.01      0.20 o 
   1  -7   4       29.03       30.07      1.09 o 
  -3  -6   4        9.73        9.40      0.57 o 
  -2  -6   4       36.62       35.70      1.13 o 
  -1  -6   4       10.37        8.92      0.52 o 
   0  -6   4       77.13       79.27      1.62 o 
   1  -6   4      155.39      144.43      2.09 o 
   2  -6   4        2.34        1.58      0.27 o 
   3  -6   4       36.68       34.10      1.16 o 
  -4  -5   4        0.21        0.32      0.20 o 
  -3  -5   4       74.09       79.23      1.85 o 
  -2  -5   4      107.34      114.92      1.84 o 
  -1  -5   4        4.99        5.54      0.31 o 
   0  -5   4      118.32      113.19      1.50 o 
   1  -5   4       25.39       25.22      0.64 o 
   2  -5   4        3.64        3.54      0.22 o 
   3  -5   4       17.98       19.43      0.49 o 
   4  -5   4       28.89       27.13      1.02 o 
  -4  -4   4       19.06       19.18      0.74 o 
  -3  -4   4       39.16       39.87      1.11 o 
  -2  -4   4        0.68        0.83      0.14 o 
  -1  -4   4       45.26       44.31      0.65 o 
   0  -4   4       62.21       62.24      0.73 o 
   1  -4   4       21.45       19.47      0.46 o 
   2  -4   4        6.30        7.49      0.24 o 
   3  -4   4      114.13      112.98      1.46 o 
   4  -4   4       42.13       43.53      0.78 o 
   5  -4   4       19.79       18.80      0.84 o 
  -5  -3   4        0.15        0.17      0.16 o 
  -4  -3   4       82.85       75.99      1.69 o 
  -3  -3   4       99.10       96.53      1.92 o 
  -2  -3   4       16.37       16.80      0.29 o 
  -1  -3   4      337.91      338.62      3.22 o 
   0  -3   4      425.74      425.82      3.96 o 
   1  -3   4       45.78       44.26      0.62 o 
   2  -3   4      162.17      160.63      1.52 o 
   3  -3   4      220.12      217.82      2.55 o 
   4  -3   4        5.73        6.00      0.32 o 
   5  -3   4       16.46       15.96      0.70 o 
  -5  -2   4        0.12        0.05      0.31 o 
  -4  -2   4        3.13        3.57      0.19 o 
  -3  -2   4        0.57        1.27      0.12 o 
  -2  -2   4        0.29        0.68      0.08 o 
  -1  -2   4       16.96       16.12      0.28 o 
   0  -2   4       76.48       74.86      0.85 o 
   1  -2   4        0.48        0.65      0.08 o 
   2  -2   4      213.68      210.31      1.87 o 
   3  -2   4      153.08      152.17      1.44 o 
   4  -2   4        7.58        7.70      0.32 o 
   5  -2   4       20.35       20.02      0.59 o 
   6  -2   4       30.72       31.86      1.04 o 
  -5  -1   4       35.27       39.59      1.54 o 
  -4  -1   4       50.29       50.61      0.84 o 
  -3  -1   4       23.14       23.90      0.38 o 
  -2  -1   4       32.13       27.68      0.35 o 
  -1  -1   4      225.17      212.52      2.27 o 
   0  -1   4        0.13        0.07      0.04 o 
   1  -1   4      636.97      636.97     10.37 o 
   2  -1   4      421.98      421.34      3.49 o 
   3  -1   4        3.31        3.05      0.14 o 
   4  -1   4       75.51       74.89      0.86 o 
   5  -1   4      124.87      121.52      1.59 o 
   6  -1   4       32.30       31.98      1.00 o 
  -5   0   4       17.18       18.11      0.74 o 
  -4   0   4      151.93      153.74      1.63 o 
  -3   0   4       60.32       64.09      0.70 o 
  -2   0   4      179.91      181.36      1.93 o 
  -1   0   4      518.99      539.72      5.14 o 
   0   0   4      115.92      128.22      1.61 o 
   1   0   4        0.08        0.03      0.03 o 
   2   0   4       72.35       69.84      0.68 o 
   3   0   4       75.95       74.08      0.75 o 
   4   0   4       33.74       29.87      0.42 o 
   5   0   4      130.48      129.98      1.65 o 
   6   0   4       20.22       20.36      0.59 o 
  -5   1   4       38.75       39.87      1.53 o 
  -4   1   4        0.43        0.57      0.19 o 
  -3   1   4      172.22      171.94      1.91 o 
  -2   1   4      194.49      193.53      2.03 o 
  -1   1   4       11.32        9.74      0.21 o 
   0   1   4        0.07        0.09      0.02 o 
   1   1   4        7.07        7.17      0.12 o 
   2   1   4      156.95      157.49      1.40 o 
   3   1   4       15.72       18.76      0.26 o 
   4   1   4       39.24       35.05      0.49 o 
   5   1   4        6.94        6.50      0.21 o 
   6   1   4       11.35       10.61      0.49 o 
   7   1   4       16.22       15.39      0.66 o 
  -4   2   4        1.12        1.12      0.20 o 
  -3   2   4       18.81       18.64      0.46 o 
  -2   2   4       97.45       94.75      1.12 o 
  -1   2   4      116.44      116.16      1.57 o 
   0   2   4      141.76      149.20      2.83 o 
   1   2   4     1665.34     1687.89     18.71 o 
   2   2   4      592.76      608.28      5.02 o 
   3   2   4       58.23       52.26      0.45 o 
   4   2   4      155.32      161.85      1.78 o 
   5   2   4       33.06       32.38      0.62 o 
   6   2   4        0.01        0.03      0.10 o 
   7   2   4        5.97        6.62      0.43 o 
  -4   3   4       14.71       14.17      0.54 o 
  -3   3   4        6.48        6.31      0.27 o 
  -2   3   4       77.84       73.81      0.94 o 
  -1   3   4        1.65        3.07      0.12 o 
   0   3   4      248.93      247.33      2.54 o 
   1   3   4       48.86       49.85      1.74 o 
   2   3   4       25.19       22.22      0.40 o 
   3   3   4        7.75        8.34      0.27 o 
   4   3   4       46.70       46.57      0.64 o 
   5   3   4       85.99       89.02      1.15 o 
   6   3   4        9.00        7.66      0.60 o 
   7   3   4        6.25        7.95      0.46 o 
  -4   4   4        1.41        0.81      0.31 o 
  -3   4   4       72.50       71.60      1.31 o 
  -2   4   4       36.92       35.13      0.64 o 
  -1   4   4        9.83       10.85      0.24 o 
   0   4   4       24.77       22.41      0.27 o 
   1   4   4        0.40        0.35      0.03 o 
   2   4   4        7.84        7.11      0.19 o 
   3   4   4      123.48      125.95      1.84 o 
   4   4   4      129.74      131.42      1.36 o 
   5   4   4        1.39        1.97      0.19 o 
   6   4   4       71.55       74.78      1.08 o 
   7   4   4       20.58       20.70      0.73 o 
  -3   5   4       35.92       36.42      1.28 o 
  -2   5   4       16.11       15.32      0.41 o 
  -1   5   4        0.24        0.22      0.09 o 
   0   5   4       63.54       62.81      0.78 o 
   1   5   4      135.78      136.82      1.68 o 
   2   5   4        1.43        1.02      0.10 o 
   3   5   4       64.42       60.58      0.91 o 
   4   5   4        4.91        5.02      0.31 o 
   5   5   4       14.07       14.07      0.32 o 
   6   5   4       10.87       11.36      0.34 o 
  -2   6   4        4.94        5.53      0.27 o 
  -1   6   4       35.11       35.61      0.77 o 
   0   6   4      115.70      118.19      1.56 o 
   1   6   4       10.58       10.78      0.30 o 
   2   6   4       27.89       27.21      0.54 o 
   3   6   4        9.51        8.88      0.35 o 
   4   6   4        0.00        0.08      0.12 o 
   5   6   4        0.00        0.05      0.11 o 
   6   6   4        0.17        0.29      0.11 o 
  -1   7   4       21.37       22.41      0.90 o 
   0   7   4        8.43        8.47      0.60 o 
   1   7   4        3.15        2.92      0.22 o 
   2   7   4       19.37       18.47      0.52 o 
   3   7   4       27.79       26.67      0.68 o 
   4   7   4       10.40       10.45      0.50 o 
   5   7   4        2.82        3.29      0.30 o 
   0   8   4        9.08        8.92      0.56 o 
   1   8   4        1.46        1.23      0.28 o 
   2   8   4       19.30       20.46      0.60 o 
   3   8   4       10.51       10.94      0.45 o 
   4   8   4        2.10        1.78      0.37 o 
  -2  -6   5        1.95        1.58      0.29 o 
  -1  -6   5      114.57      115.50      2.48 o 
   0  -6   5      108.29      120.24      2.56 o 
   1  -6   5        1.04        1.29      0.27 o 
   2  -6   5       26.73       31.93      1.10 o 
  -3  -5   5       76.75       82.09      1.90 o 
  -2  -5   5        0.15        0.02      0.14 o 
  -1  -5   5       63.32       68.84      1.62 o 
   0  -5   5       46.37       45.21      0.95 o 
   1  -5   5        0.14        0.24      0.13 o 
   2  -5   5       71.83       70.47      1.33 o 
   3  -5   5      144.05      152.74      3.12 o 
   4  -5   5       27.55       30.17      1.06 o 
  -4  -4   5       48.01       49.97      1.30 o 
  -3  -4   5        7.87        8.83      0.47 o 
  -2  -4   5        2.49        2.41      0.48 o 
  -1  -4   5        4.56        4.63      0.23 o 
   0  -4   5        7.21        6.08      0.21 o 
   1  -4   5        3.15        2.29      0.18 o 
   2  -4   5       21.09       24.03      0.63 o 
   3  -4   5        5.26        5.47      0.89 o 
   4  -4   5       16.36       17.34      0.73 o 
  -4  -3   5       21.65       19.86      0.57 o 
  -3  -3   5       25.17       22.38      0.45 o 
  -2  -3   5       17.12       17.05      0.33 o 
  -1  -3   5      323.16      312.82      3.02 o 
   0  -3   5      128.64      125.89      1.37 o 
   1  -3   5       77.53       79.26      0.97 o 
   2  -3   5       93.65       91.20      0.99 o 
   3  -3   5        5.89        6.41      0.29 o 
   4  -3   5       52.72       51.24      1.04 o 
   5  -3   5       18.94       18.55      0.75 o 
  -4  -2   5       30.86       31.12      0.85 o 
  -3  -2   5        0.26       -0.01      0.10 o 
  -2  -2   5      174.09      160.02      1.49 o 
  -1  -2   5      154.91      151.02      1.56 o 
   0  -2   5        1.87        1.79      0.11 o 
   1  -2   5       17.67       16.09      0.31 o 
   2  -2   5       14.83       13.41      0.30 o 
   3  -2   5       64.64       64.19      0.75 o 
   4  -2   5       20.31       20.10      0.48 o 
   5  -2   5        5.27        6.01      0.33 o 
   6  -2   5        2.02        2.51      0.32 o 
  -4  -1   5       10.73       12.00      0.52 o 
  -3  -1   5       16.85       16.07      0.30 o 
  -2  -1   5       29.30       28.90      0.37 o 
  -1  -1   5        6.32        6.53      0.17 o 
   0  -1   5       25.42       27.08      0.37 o 
   1  -1   5       58.37       59.50      0.68 o 
   2  -1   5      106.79      106.87      1.03 o 
   3  -1   5        1.45        1.42      0.10 o 
   4  -1   5       92.50       95.87      1.01 o 
   5  -1   5        9.63        9.73      0.37 o 
   6  -1   5       14.23       13.05      0.59 o 
  -4   0   5        0.76        0.86      0.20 o 
  -3   0   5        7.56        8.41      0.34 o 
  -2   0   5       13.48       12.23      0.38 o 
  -1   0   5       19.23       19.07      1.03 o 
   0   0   5       24.08       21.08      0.45 o 
   1   0   5      231.49      215.49      2.47 o 
   2   0   5        4.68        5.19      0.19 o 
   3   0   5      146.91      152.79      1.39 o 
   4   0   5       82.77       84.48      0.88 o 
   5   0   5        2.65        2.72      0.16 o 
   6   0   5        0.08       -0.03      0.11 o 
  -4   1   5        3.77        3.55      0.32 o 
  -3   1   5       20.95       19.68      0.83 o 
  -2   1   5       92.22       89.38      1.11 o 
  -1   1   5        8.28        7.74      0.26 o 
   0   1   5      110.52      109.25      1.00 o 
   1   1   5       27.67       23.95      0.30 o 
   2   1   5       51.06       49.70      0.70 o 
   3   1   5       21.24       19.01      0.32 o 
   4   1   5        0.28        0.02      0.05 o 
   5   1   5        0.86        0.47      0.08 o 
   6   1   5        7.85        8.83      0.36 o 
   7   1   5        9.76       10.64      0.54 o 
  -4   2   5        1.52        1.96      0.37 o 
  -3   2   5        3.94        4.20      0.24 o 
  -2   2   5        0.26        0.31      0.08 o 
  -1   2   5       34.40       32.94      0.41 o 
   0   2   5       13.62       12.23      0.21 o 
   1   2   5        4.53        4.28      0.11 o 
   2   2   5        4.94        5.16      0.11 o 
   3   2   5       22.40       19.33      0.32 o 
   4   2   5       14.44       14.40      0.25 o 
   5   2   5       12.71       13.29      0.57 o 
   6   2   5       39.16       39.49      0.78 o 
   7   2   5        1.34        1.43      0.25 o 
  -3   3   5       38.80       39.88      0.90 o 
  -2   3   5        3.84        3.97      0.20 o 
  -1   3   5       25.19       25.18      0.49 o 
   0   3   5       46.24       45.33      0.78 o 
   1   3   5        4.21        3.01      0.44 o 
   2   3   5       68.12       62.07      0.61 o 
   3   3   5       88.16       89.23      1.12 o 
   4   3   5        0.01        0.04      0.07 o 
   5   3   5       33.00       34.33      0.55 o 
   6   3   5        5.05        5.05      0.23 o 
   7   3   5        0.95        0.42      0.17 o 
  -3   4   5        3.66        4.20      0.42 o 
  -2   4   5        0.01        0.02      0.08 o 
  -1   4   5        0.54        0.60      0.08 o 
   0   4   5        5.20        5.28      0.25 o 
   1   4   5        1.23        1.66      0.24 o 
   2   4   5        7.15        6.84      0.20 o 
   3   4   5        1.03        0.91      0.10 o 
   4   4   5       12.84       11.77      0.37 o 
   5   4   5       14.78       14.07      0.72 o 
   6   4   5        3.23        3.53      0.19 o 
  -2   5   5       25.15       26.07      0.56 o 
  -1   5   5       53.03       53.19      0.98 o 
   0   5   5       10.58       10.63      0.25 o 
   1   5   5       31.71       30.38      0.46 o 
   2   5   5       44.56       44.82      0.68 o 
   3   5   5        0.00        0.06      0.07 o 
   4   5   5       20.05       18.87      0.50 o 
   5   5   5       12.28       12.53      0.72 o 
   6   5   5        0.02        0.10      0.15 o 
  -2   6   5        6.08        6.64      0.48 o 
  -1   6   5       15.02       16.89      0.47 o 
   0   6   5        1.36        1.37      0.14 o 
   1   6   5       37.49       38.24      0.62 o 
   2   6   5       34.67       33.00      0.58 o 
   3   6   5        6.77        6.89      0.74 o 
   4   6   5        0.81        1.13      0.16 o 
   5   6   5        6.58        7.58      0.41 o 
   6   6   5        0.36        0.21      0.23 o 
  -1   7   5        9.40        9.10      0.53 o 
   0   7   5       36.57       38.08      0.79 o 
   1   7   5       14.14       15.01      0.43 o 
   2   7   5        0.05        0.15      0.11 o 
   3   7   5        9.43        9.14      0.36 o 
   4   7   5       26.45       26.05      0.69 o 
   5   7   5        8.86        8.51      0.61 o 
   1   8   5        4.08        4.37      0.39 o 
   2   8   5        0.10        0.42      0.21 o 
   3   8   5       25.01       25.16      0.99 o 
   4   8   5       32.71       32.59      1.25 o 
   0  -6   6        2.85        3.21      0.37 o 
   1  -6   6        4.54        4.22      0.41 o 
  -2  -5   6       12.67       11.75      0.56 o 
  -1  -5   6       19.68       18.80      0.72 o 
   0  -5   6        4.35        4.70      0.31 o 
   1  -5   6      106.25      106.59      1.79 o 
   2  -5   6       40.48       39.26      1.18 o 
   3  -5   6       10.56        9.83      0.56 o 
  -3  -4   6        8.05        8.81      0.58 o 
  -2  -4   6       93.49       92.66      3.07 o 
  -1  -4   6       25.79       25.84      0.64 o 
   0  -4   6       45.70       44.53      1.12 o 
   1  -4   6       68.64       68.01      1.06 o 
   2  -4   6        1.17        1.05      0.17 o 
   3  -4   6       10.36       10.67      0.54 o 
   4  -4   6       19.52       19.83      0.78 o 
  -3  -3   6       26.72       27.86      0.98 o 
  -2  -3   6       11.00       11.05      0.29 o 
  -1  -3   6        6.77        6.84      0.24 o 
   0  -3   6       31.01       28.94      0.54 o 
   1  -3   6       24.90       24.00      0.44 o 
   2  -3   6        3.51        3.49      0.18 o 
   3  -3   6       21.87       22.06      0.51 o 
   4  -3   6       55.45       53.35      1.35 o 
   5  -3   6        0.75        0.59      0.20 o 
  -3  -2   6       60.94       60.38      1.15 o 
  -2  -2   6       11.92       11.68      0.23 o 
  -1  -2   6       59.18       59.05      0.80 o 
   0  -2   6      241.07      238.18      2.34 o 
   1  -2   6      147.82      142.08      1.54 o 
   2  -2   6        5.40        5.93      0.18 o 
   3  -2   6      153.44      152.36      1.77 o 
   4  -2   6       46.29       46.36      0.80 o 
   5  -2   6        3.41        3.79      0.34 o 
  -3  -1   6        1.46        1.83      0.24 o 
  -2  -1   6        0.00        0.07      0.07 o 
  -1  -1   6        4.49        4.75      0.27 o 
   0  -1   6       32.92       30.14      0.58 o 
   1  -1   6       10.68       10.25      0.49 o 
   2  -1   6       35.69       35.51      0.45 o 
   3  -1   6      105.79      103.20      1.05 o 
   4  -1   6       34.50       35.53      0.51 o 
   5  -1   6        0.01        0.04      0.09 o 
   6  -1   6       13.95       15.47      0.64 o 
  -4   0   6       26.88       30.65      1.29 o 
  -3   0   6       26.24       28.11      0.76 o 
  -2   0   6        0.70        0.84      0.15 o 
  -1   0   6       45.96       42.58      0.62 o 
   0   0   6       38.91       39.50      0.75 o 
   1   0   6       39.21       41.52      0.80 o 
   2   0   6      212.08      199.93      2.38 o 
   3   0   6       62.77       59.18      1.00 o 
   4   0   6        3.70        3.79      0.14 o 
   5   0   6       55.32       54.80      0.76 o 
   6   0   6       40.88       39.05      1.03 o 
  -3   1   6       56.81       57.09      1.66 o 
  -2   1   6        0.42        0.29      0.09 o 
  -1   1   6      133.64      135.25      1.47 o 
   0   1   6      112.77      116.41      1.45 o 
   1   1   6        5.75        6.55      0.21 o 
   2   1   6       10.56       11.60      0.28 o 
   3   1   6       30.28       30.35      0.48 o 
   4   1   6        0.03       -0.02      0.05 o 
   5   1   6       43.47       46.02      0.94 o 
   6   1   6       28.70       31.63      0.71 o 
  -3   2   6        8.99        7.38      0.35 o 
  -2   2   6      106.34      107.88      1.79 o 
  -1   2   6       63.75       65.99      0.73 o 
   0   2   6        4.60        4.44      0.13 o 
   1   2   6        2.53        2.31      0.07 o 
   2   2   6       32.70       35.20      0.83 o 
   3   2   6       30.61       32.03      0.54 o 
   4   2   6        1.04        1.07      0.13 o 
   5   2   6        8.09        8.22      0.22 o 
   6   2   6        0.15        0.21      0.10 o 
  -3   3   6        3.56        4.58      0.44 o 
  -2   3   6       13.02       13.42      0.38 o 
  -1   3   6       33.93       34.25      0.55 o 
   0   3   6        1.47        1.13      0.27 o 
   1   3   6      159.76      171.94      3.76 o 
   2   3   6      323.45      319.68      4.19 o 
   3   3   6       25.24       23.23      0.48 o 
   4   3   6       32.52       31.79      1.43 o 
   5   3   6       28.70       28.47      0.88 o 
   6   3   6        2.90        2.35      0.25 o 
  -2   4   6       12.84       13.02      0.53 o 
  -1   4   6       11.35       12.00      0.28 o 
   0   4   6       25.50       26.84      1.15 o 
   1   4   6       73.59       78.01      1.49 o 
   2   4   6        2.09        2.88      0.13 o 
   3   4   6       10.82        9.37      0.37 o 
   4   4   6       14.59       15.42      0.72 o 
   5   4   6       25.89       29.31      0.73 o 
   6   4   6       12.78       13.99      0.54 o 
  -2   5   6       24.76       27.34      0.90 o 
  -1   5   6        2.72        2.81      0.16 o 
   0   5   6        3.35        3.79      0.22 o 
   1   5   6        2.28        2.12      0.34 o 
   2   5   6        0.01        0.05      0.07 o 
   3   5   6        8.77        8.86      0.43 o 
   4   5   6       42.28       40.48      0.83 o 
   5   5   6       11.57       10.25      0.41 o 
   6   5   6        7.53        9.06      0.64 o 
  -1   6   6        1.16        0.67      0.17 o 
   0   6   6        3.11        3.61      0.28 o 
   1   6   6       25.18       27.23      0.74 o 
   2   6   6       14.55       13.11      0.64 o 
   3   6   6        3.51        4.31      0.25 o 
   4   6   6        7.75        7.62      0.31 o 
   5   6   6        1.11        1.15      0.18 o 
   0   7   6       22.63       27.57      0.75 o 
   1   7   6       22.12       24.16      0.50 o 
   2   7   6        0.06        0.08      0.10 o 
   3   7   6        6.46        6.79      0.29 o 
   4   7   6        0.92        0.86      0.26 o 
   5   7   6        0.03        0.01      0.19 o 
   2   8   6        2.02        2.04      0.26 o 
   3   8   6        4.04        4.22      0.39 o 
   0  -5   7       81.49       87.35      1.92 o 
   1  -5   7       27.20       30.10      0.96 o 
  -1  -4   7        6.91        6.70      0.31 o 
   0  -4   7       31.21       30.96      0.72 o 
   1  -4   7        7.01        6.59      0.32 o 
   2  -4   7        9.61        8.93      0.46 o 
   3  -4   7       63.98       63.94      1.53 o 
  -2  -3   7        1.74        1.68      0.12 o 
  -1  -3   7        0.41        0.20      0.09 o 
   0  -3   7        0.02        0.01      0.07 o 
   1  -3   7        1.98        1.72      0.14 o 
   2  -3   7        2.07        2.63      0.21 o 
   3  -3   7        7.87        8.34      0.46 o 
   4  -3   7        0.70        0.44      0.17 o 
  -2  -2   7        3.07        2.79      0.26 o 
  -1  -2   7       39.32       37.80      0.91 o 
   0  -2   7      121.84      118.70      4.27 o 
   1  -2   7        4.96        5.09      0.17 o 
   2  -2   7       37.33       38.50      0.56 o 
   3  -2   7        5.91        5.70      0.21 o 
   4  -2   7       12.21       13.63      0.44 o 
   5  -2   7       16.63       16.29      0.62 o 
  -3  -1   7        6.11        6.83      0.42 o 
  -2  -1   7       21.02       19.40      0.50 o 
  -1  -1   7       94.73       95.87      1.65 o 
   0  -1   7       13.39       13.97      0.46 o 
   1  -1   7       12.84       12.96      0.38 o 
   2  -1   7        9.21        9.45      0.33 o 
   3  -1   7        8.70        8.91      0.37 o 
   4  -1   7       12.12       11.26      0.28 o 
   5  -1   7        0.65        0.27      0.12 o 
  -3   0   7        0.12        0.32      0.27 o 
  -2   0   7       11.57       12.39      0.37 o 
  -1   0   7        2.50        2.42      0.20 o 
   0   0   7        4.80        4.00      0.34 o 
   1   0   7       11.30       11.30      0.32 o 
   2   0   7       34.82       34.24      0.63 o 
   3   0   7       15.85       14.97      0.58 o 
   4   0   7       10.66       10.90      0.23 o 
   5   0   7       20.64       21.15      0.55 o 
   6   0   7        0.02        0.11      0.12 o 
  -3   1   7        2.16        2.45      0.38 o 
  -2   1   7        2.33        3.14      0.47 o 
  -1   1   7        2.90        2.54      0.19 o 
   0   1   7        0.09        0.05      0.14 o 
   1   1   7       28.84       26.84      0.54 o 
   2   1   7       25.33       23.53      0.46 o 
   3   1   7       13.77       13.82      0.33 o 
   4   1   7       45.18       47.56      0.83 o 
   5   1   7        6.83        6.90      0.18 o 
   6   1   7        0.06        0.04      0.10 o 
  -2   2   7       18.14       19.03      0.54 o 
  -1   2   7       17.31       18.95      0.65 o 
   0   2   7        6.09        6.19      0.19 o 
   1   2   7       31.48       31.64      0.53 o 
   2   2   7        0.18        0.17      0.06 o 
   3   2   7       15.20       15.21      0.50 o 
   4   2   7        2.42        2.52      0.18 o 
   5   2   7        0.12        0.02      0.12 o 
   6   2   7        1.44        1.28      0.24 o 
  -2   3   7        0.16        0.37      0.18 o 
  -1   3   7        4.98        5.38      0.20 o 
   0   3   7        9.58        9.78      0.32 o 
   1   3   7        0.01       -0.20      0.20 o 
   2   3   7        1.91        1.75      0.13 o 
   3   3   7        1.58        1.88      0.14 o 
   4   3   7        4.81        4.90      0.25 o 
   5   3   7        0.08        0.01      0.12 o 
   6   3   7        7.98        8.93      0.45 o 
  -2   4   7        5.92        6.32      0.38 o 
  -1   4   7        0.27        0.23      0.12 o 
   3   4   7       27.90       28.66      0.72 o 
   4   4   7        5.96        6.89      0.37 o 
   5   4   7        5.25        6.14      0.32 o 
   6   4   7        6.81        7.85      0.61 o 
   0   5   7        1.00        1.38      0.14 o 
   2   5   7        0.92        1.02      0.10 o 
   3   5   7        0.65        1.26      0.12 o 
   4   5   7        1.43        1.20      0.15 o 
   5   5   7        4.46        4.78      0.29 o 
   0   6   7        9.93       10.80      0.45 o 
   1   6   7        0.08        0.13      0.11 o 
   2   6   7        9.00        9.46      0.37 o 
   3   6   7        2.21        2.13      0.14 o 
   4   6   7        1.59        1.73      0.17 o 
   5   6   7        4.03        4.43      0.42 o 
   3   7   7        5.13        6.04      0.33 o 
   4   7   7        0.11        0.06      0.16 o 
  -1  -3   8       38.80       40.35      1.49 o 
   0  -3   8        0.12        0.07      0.14 o 
   1  -3   8       37.50       37.64      0.62 o 
   2  -3   8       12.47       12.44      0.40 o 
   3  -3   8        1.42        1.34      0.17 o 
  -1  -2   8        0.08        0.17      0.20 o 
   0  -2   8        9.21       10.07      0.44 o 
   1  -2   8       11.14       11.44      0.68 o 
   2  -2   8        5.69        5.12      0.35 o 
   3  -2   8        0.14        0.04      0.09 o 
   4  -2   8       14.92       15.36      0.44 o 
  -1  -1   8        0.75        0.60      0.16 o 
   0  -1   8       52.41       53.90      1.39 o 
   1  -1   8       89.39       86.80      2.15 o 
   2  -1   8       13.66       12.07      0.56 o 
   3  -1   8       25.19       26.02      0.73 o 
   4  -1   8       43.11       42.50      1.48 o 
   5  -1   8        1.50        1.57      0.15 o 
  -2   0   8        0.16        0.50      0.24 o 
  -1   0   8        1.29        1.55      0.19 o 
   0   0   8       10.93        9.75      0.58 o 
   1   0   8        9.49       10.06      0.37 o 
   2   0   8        2.22        1.85      0.19 o 
   3   0   8       30.61       30.13      0.64 o 
   4   0   8       24.62       25.96      0.62 o 
   5   0   8        3.64        3.54      0.32 o 
  -2   1   8        6.57        7.00      0.50 o 
  -1   1   8        1.28        1.33      0.17 o 
   0   1   8       15.28       16.54      0.44 o 
   1   1   8        0.26        0.37      0.13 o 
   2   1   8       31.39       30.93      0.66 o 
   3   1   8       43.36       39.52      0.72 o 
   4   1   8        3.87        3.58      0.24 o 
   5   1   8        7.31        7.25      0.34 o 
  -1   2   8        8.88        9.30      0.27 o 
   0   2   8       40.07       39.94      0.70 o 
   1   2   8       14.35       12.95      0.31 o 
   2   2   8        0.25        0.41      0.09 o 
   3   2   8        5.64        7.68      0.66 o 
   4   2   8        1.10        1.24      0.17 o 
   5   2   8        5.56        4.92      0.33 o 
   0   3   8       15.97       15.40      0.50 o 
   1   3   8        0.28        0.18      0.08 o 
   2   3   8        6.10        6.39      0.28 o 
   3   3   8       12.49       12.82      0.34 o 
   4   3   8        1.69        1.90      0.18 o 
   5   3   8        1.04        0.90      0.24 o 
   0   4   8        3.49        3.51      0.15 o 
   3   4   8       40.25       34.65      0.99 o 
   4   4   8        0.08       -0.01      0.09 o 
   5   4   8        6.83        6.44      0.47 o 
   3   5   8        0.26        0.08      0.11 o 
   4   5   8        5.34        5.00      0.24 o 
   5   5   8        6.72        7.37      0.49 o 
   4   6   8        4.26        3.87      0.30 o 
   1  -2   9        0.14        0.51      0.26 o 
   2  -2   9        0.05        0.21      0.21 o 
   0  -1   9       21.03       21.67      0.93 o 
   1  -1   9       21.25       21.46      0.92 o 
   2  -1   9        0.10        0.19      0.18 o 
   3  -1   9        4.62        4.30      0.47 o 
   0   0   9       17.54       19.75      0.81 o 
   1   0   9        0.02       -0.04      0.14 o 
   2   0   9        5.25        6.09      0.71 o 
   3   0   9        2.42        2.40      0.35 o 
   4   0   9        1.98        2.36      0.40 o 
   0   1   9        0.04       -0.04      0.14 o 
   1   1   9        1.91        1.60      0.18 o 
   2   1   9        4.78        4.73      0.32 o 
   3   1   9        8.55        7.96      0.35 o 
   4   1   9        0.40       -0.09      0.14 o 
   0   2   9        0.10        0.19      0.11 o 
   1   2   9        0.81        0.81      0.11 o 
   2   2   9        5.56        5.35      0.23 o 
   3   2   9        0.02        0.02      0.10 o 
   4   2   9        8.48        9.65      0.56 o 
   1   3   9        4.64        4.69      0.29 o 
   2   3   9        1.94        2.12      0.20 o 
   3   3   9        1.63        1.58      0.16 o 
   4   3   9        2.07        2.37      0.28 o 
   2   4   9        0.48        0.25      0.10 o 
   3   4   9        0.40        0.29      0.15 o 
   4   4   9        0.32        0.47      0.17 o 
                                                 
